# Supplementary material for: De novo mutations in childhood cases of sudden unexplained death that disrupt intracellular Ca2+ regulation
Source: Proc Natl Acad Sci U S A. 2021 Dec 20;118(52):e2115140118. doi: 10.1073/pnas.2115140118 (PMC8719874; doi:10.1073/pnas.2115140118)
Supplement: Supplementary File [file pnas.2115140118.sd01.xlsx]

## Sheet: Dataset S1
Dataset S1: Summary of Clinical Features of Sudden Unexplained Death in Childhood Cohort (N=124)
Variable	Sudden Unexplained Death In Childhood, N=124
Average Age (months)	34.2 ± 37.2
Female (#, %)	57/124 (46%)
Race: White	101/124 (81.5%)
Race: AA	1/124 (0.8%)
Race: Hispanic	6/124 (4.8%)
Race: Asian	4/124 (3.2%)
Race: Mixed	12/124 (9.7%)
Average Gestational Age at Birth	38.8 ± 1.8
Development WNL	105/124 (84.7%)
Seizure History	46/124 (37.1%)
Respiratory History	27/124 (21.8%)
Cardiac History	4/124 (3.2%)
Sleep	114/124 (91.9%)
Awake/Exercise	3/124 (2.2%)
Awake/Sedentary	4/124 (3.2%)
unknown	3/124 (2.4%)
Witnessed	10/124 (8.1%)
Sleep Related Deaths:	75/114 (52.1%)
Body Discovered Prone
Sleep Related Deaths:	48/114 (42.1%)
Face Discovered Down
Family History (1st and 2nd Degree)
Febrile Seizure	44/124 (35.5%)
Afebrile Seizure	23/124 (18.5%)
Syncope	12/124 (9.7%)
Sleep Apnea	31/124 (25%)
Asthma	51/124 (41.1%)
Family History of Sudden Unexplained Death < 50 yo	1/124 (0.8%)
