# Supplementary material for: De novo mutations in childhood cases of sudden unexplained death that disrupt intracellular Ca2+ regulation
Source: Proc Natl Acad Sci U S A. 2021 Dec 20;118(52):e2115140118. doi: 10.1073/pnas.2115140118 (PMC8719874; doi:10.1073/pnas.2115140118)
Supplement: Supplementary File [file pnas.2115140118.sd02.xlsx]

## Sheet: Dataset S2
Dataset S2: Clinical Factors of Sudden Unexplained Death in Childhood Cohort (N=124)
Sz= Seizure, FS= febrile seizure, RSV= Respiratory Syncytial Virus, CNS= Central Nervous System, UNK= Unknown, PMH= past medical history, WNL= within normal limits
RED= Nonsynonymous de novo or transmitted parental mosaic mutations within genes whose dysfunction has previously been implicated with epilepsy or a cardiac disorder.
GREEN= Inherited Pathogenic variants within epilepsy or cardiac disorder genes considered contributory to death
More information about called de novo mutations (column AA) is provided in Table S3
ID	Male/Female (M/F)	Race/ Ethnicity	Age (m)	Gestational age at birth (weeks)	Development WNL (Y/N)	Total # of Sz	Simple FS	Complex FS	Afebrile Sz	Sz Type UNK	Case PMH: Respiratory	Case PMH: Cardiac	Witnessed? (Y/N)	Apparent Activity at Terminal Event	Sleep/Rest Surface	Discovered Body Prone	Discovered Face Down	Fam HX: FS	Fam Hx: Afebrile Sz	Fam Hx: Cardiac Arrhythmia	Fam Hx: Syncope	Fam Hx: SCD	Fam Hx: Sleep Apnea	Fam Hx: Asthma	Fam Hx: Unexplained Death < 50 yrs.	DNM Called?	Likely Pathogenic and Pathogenic WES Findings per ClinVar	COD
SUDCRRC-001	M	White	30	39	Y	0					X		N	Sleep	Crib											Yes	CALM1, likely pathogenic missense	SUDC
SUDCRRC-002	M	White	42	38.1	Y	1	X				X		N	Sleep	Toddler Bed	X	X	X	X				X			No		Complications of FS
SUDCRRC-003	F	White	16	39.6	Y	1	X						N	Sleep	Crib	X	X	X								No		FS
SUDCRRC-004	F	White	28	39.5	N	1	X				X		N	Sleep	Crib	X	X							X		No		SUDC
SUDCRRC-005	M	White	14	39.6	Y	0					X		N	Sleep	Crib	X	X	X								No		Viral Pneumonia
SUDCRRC-006	F	White	23	37.1	N	3	X						N	Sleep	Crib	X	X		X					X		No		FS
SUDCRRC-008	M	White	26	39.3	N	0							N	Sleep	Crib	X										No		SUDC
SUDCRRC-009	M	East Asian	18	37.4	Y	0					X		N	Sleep	Floor	X	X	X			X			X		No		SUDC
SUDCRRC-010	F	White	21	39	Y	5	X	X					N	Sleep	Queen Bed			X								Yes	SCN1A, missense	Probable Sz Disorder
SUDCRRC-011	F	White	17	39.2	Y	1	X						N	Sleep	Crib	X	X									Yes		SUDC
SUDCRRC-012	M	White	26	37.6	Y	6	X						N	Sleep	Crib	X		X	X							Yes		SUDC
SUDCRRC-013	M	White	15	41.1	Y	0							N	Sleep	Crib	X	X							X		Yes		Suffocation due to FS
SUDCRRC-014	M	White	15	39.2	Y	0							N	Sleep	Crib	X	X		X				X	X		No		Acute/Chronic Bronchitis/ Bronchiolitis
SUDCRRC-015	F	White	26	37.5	Y	1				X			N	Sleep	Crib	X			X				X	X		Yes		SUDC
SUDCRRC-016	F	East Asian	44	39.5	N	1		X					N	Sleep	Twin Bed				X					X		Yes		SUDC
SUDCRRC-017	M	South Asian	22	38.2	N	0							N	Sleep	Crib	X			X	X				X		Yes		SUDC
SUDCRRC-018	M	White	22	39	Y	0							N	Sleep	Crib	X								X		Yes		Systemic inflammatory response syndrome
SUDCRRC-019	F	White	26	41	Y	0							N	Sleep	Crib	X										No		SUDC
SUDCRRC-020	M	White	186	39	Y	0							Y	Awake/ Sedentary	N/A	N/A	N/A						X	X		Yes		Cardiac dysrhythmia undetermined etiology
SUDCRRC-021	M	White	16	28.1	N	1	X					X	N	Sleep	Crib	X	X			X						No		SUDC
SUDCRRC-022	M	White	22	38	N	2	X						N	Sleep	Crib	X										No		SZ Disorder
SUDCRRC-023	F	White	22	39.3	Y	2	X						N	Sleep	Crib	X		X						X		Yes		SUDC
SUDCRRC-024	M	White	13	39.6	Y	0							N	Sleep	Crib					X						Yes		Acute Viral Syndrome
SUDCRRC-025	F	African/White	30	39.5	Y	0							N	Sleep	Twin Bed	X		X			X					Yes		SUDC
SUDCRRC-026	M	White	15	39.1	Y	0							N	Sleep	Crib											No		Dehydration due to febrile illness
SUDCRRC-027	M	White	14	40.2	Y	0							N	Sleep	Pack n' Play	X	X									Yes		SUDC
SUDCRRC-029	M	White	17	39	Y	0							N	Sleep	Twin Bed	X	X	X					X	X		Yes		SUDC
SUDCRRC-031	M	White	17	41	Y	0							N	Sleep	Crib											Yes		RSV, pneumonitis, probable staphylococcus aureus sepsis
SUDCRRC-033	F	White	42	41	Y	2	X						N	Sleep	Twin Bed	X	X		X				X			Yes		SUDEP
SUDCRRC-034	M	White	18	33	Y	1	X						N	Sleep	Pack n' Play											Yes		SUDC
SUDCRRC-035	M	AA/	15	38.5	N	1	X				X		N	Sleep	Crib	X	X							X		Yes		SUDC
SUDCRRC-00		White
SUDCRRC-036	F	White	18	39.3	Y	0							N	Sleep	Crib	X	X			X			X			Yes		SUDC
SUDCRRC-037	M	Hispanic /White	40	40.2	N	0							Y	Exercise	N/A	N/A	N/A			X						Yes	TNNI3, Likely Pathogenic missense	Dilated Cardio-myopathy
SUDCRRC-038	F	Hispanic/White	14	40.4	Y	0							N	Sleep	King Bed								X	X		Yes		SUDC
SUDCRRC-039	F	White	14	39.2	Y	0					X		N	Sleep	Crib											Yes		SUDC
SUDCRRC-040	M	White	27	33.3	Y	0							N	Sleep	Crib	X										No		SUDC
SUDCRRC-041	M	South Asian/	16	40.1	Y	0					X		N	Sleep	Crib			X	X	X				X		No		SUDC with Congenital Malformation of the CNS
SUDCRRC-00		White
SUDCRRC-042	F	White	19	40.2	Y	0					X		N	Sleep	Crib	X	X		X					X		Yes		SUDC
SUDCRRC-043	M	White	29	40	Y	1				X	X		N	Sleep	Crib	X	X	X								Yes		Suffocation due to FS
SUDCRRC-044	F	White	19	40.2	Y	1	X						N	Sleep	Crib	X	X	X								Yes		Rhinovirus, RSV and undetermined factors
SUDCRRC-045	F	White	48	37	N	0							Y	Exercise	N/A	N/A	N/A			X	X					Yes	CACNA1C, Pathogenic missense	SUDC
SUDCRRC-046	F	White	135	36	Y	0							Y	Awake/ Sedentary	N/A	N/A	N/A				X		X	X		Yes	RYR2, Pathogenic missense	Cardiac dysrhythmia of unknown etiology
SUDCRRC-047	F	White	40	36.4	N	3	X	X					N	Sleep	Twin Bed	X	X	X								Yes		SUDC
SUDCRRC-048	F	White	35	35	Y	1	X				X		N	Sleep	Twin Bed	X								X		Yes		Central neural bacterial dissemination, due to probable acute ascending colitis.
SUDCRRC-049	F	White	17	36	N	0					X		N	Sleep	Crib	X	X					X	X			No		SUDC
SUDCRRC-051	M	Hispanic	22	39.3	Y	0							N	Sleep	Queen Bed	X	X							X		No		SUDC
SUDCRRC-052	M	White	23	39.6	Y	0							N	Sleep	Crib	X										Yes		SUDC
SUDCRRC-053	F	White	20	37.6	Y	0							N	Sleep	Pack n' Play	X	X	X						X		Yes		SUDC
SUDCRRC-055	F	White	24	37.4	Y	0							Y	Awake/ Sedentary	N/A	N/A	N/A									No		SUDC
SUDCRRC-056	M	White	12	39	Y	0							N	Sleep	Pack N' Play	X	X									Yes		SUDC
SUDCRRC-057	F	White	16	40.2	N	0							N	Sleep	Floor							X				Yes		SUDC
SUDCRRC-058	M	White	33	39.4	Y	2	X						N	Sleep	Crib	X				X	X	X				Yes		SUDC
SUDCRRC-059	M	White	28	41.6	Y	2				X			N	Sleep	Crib	X		X								Yes		Possible FS
SUDCRRC-060	M	White	22	37.5	Y	0							N	Sleep	Crib	X	X	X					X	X		Yes		SUDC
SUDCRRC-061	M	White	19	37	Y	4	X						N	Sleep	Crib			X								No		SUDC
SUDCRRC-062	M	White	22	39.1	Y	1	X						Y	Sleep	Crib	X	X	X								Yes		SUDC
SUDCRRC-063	M	White	60	36.3	N	6	X						N	Sleep	King Bed	X		X	X				X	X		Yes		SUDC
SUDCRRC-064	F	White	34	39.5	Y	5	X	X					N	Sleep	King Bed			X	X				X			No		Complications of FS
SUDCRRC-065	M	White	29	41.3	Y	0							N	Sleep	Crib	X	X			X				X		No		SUDC
SUDCRRC-066	M	White	27	38.6	Y	0							N	Sleep	Crib	X	X	X						X		Yes		Bronchitis/ Bronchiolitis
SUDCRRC-067	F	AA	15	39.6	Y	0							N	Sleep	Crib			X								Yes		SUDC
SUDCRRC-068	F	White	34	39.4	Y	0							N	Sleep	Queen Bed					X						Yes		SUDC
SUDCRRC-071	M	White	15	40.1	Y	0							N	Sleep	Pack n' Play	X							X			Yes		SUDC
SUDCRRC-072	F	White	12	41	Y	0					X		N	Sleep	Full Bed					X	X			X	X	Yes	PPA2, likely pathogenic missense (x2)	SUDC
SUDCRRC-073	M	White	104	40.1	Y	0							Y	Sleep	Full Bed	X			X							Yes	DEPDC5, insertion frameshift	Probable cardiac dysrhythmia/ unknown etiology.
SUDCRRC-074	F	South Asian/	25	36.1	N	2	X					X	N	Sleep	Twin Bed	X		X	X					X		No		Probable febrile seizure
SUDCRRC-00		Hispanic/White
SUDCRRC-075	F	White	12	36.3	Y	0							N	Sleep	Crib	X	X	X								No		SUDC
SUDCRRC-076	M	White	27	40.2	Y	0							N	Sleep	Crib	X						X		X		Yes		SUDC
SUDCRRC-077	F	White	13	39.1	Y	0							N	Sleep	Crib	X	X		X				X			Yes		Probable cardiac dysrhythmia/ unknown etiology
SUDCRRC-078	M	White	17	39.3	Y	0					X		N	Sleep	Crib					X						No		SUDC
SUDCRRC-080	M	White	29	40.5	Y	0							N	Sleep	Crib	X	X							X		No		SUDC
SUDCRRC-081	F	White	18	40.2	Y	0							N	Sleep	Crib	X										Yes	DNMT3A, pathogenic de novo (detected in secondary analyses of data, not part of submitted callset)	SUDC
SUDCRRC-082	F	White	16	37.1	Y	0					X		N	Sleep	Crib	X	X									Yes		SUDC
SUDCRRC-083	M	Hispanic/White	27	41	Y	2	X				X		N	Sleep	Twin Bed	X	X	X		X	X			X		Yes		SUDC
SUDCRRC-085	M	White	20	39.6	Y	0							N	Sleep	Crib	X	X							X		Yes		Chronic Supraglottic Laryngitis, Likely Viral.
SUDCRRC-086	M	White	67	36.3	Y	2	X					X	N	Sleep	Full Bed			X	X							Yes		SUDC
SUDCRRC-087	F	White	36	40	Y	2	X						N	Sleep	Toddler Bed	X				X		X	X	X		No		SUDC
SUDCRRC-088	M	White	17	37.3	Y	0							N	Sleep	Couch	X				X	X					No		SUDC
SUDCRRC-089	F	White	18	38	Y	0							N	Sleep	Crib			X	X					X		Yes		SUDC
SUDCRRC-091	M	White	25	39.2	Y	1	X						N	Sleep	Queen Bed					X	X					Yes		SUDC
SUDCRRC-092	F	White	12	39.4	Y	0							Y	Awake/ Eating	N/A	N/A	N/A							X		No		Sudden cardiac arrhythmia of undetermined etiology
SUDCRRC-093	M	Hispanic	24	39.6	Y	3	X						N	Sleep	Toddler Bed	X	X							X		Yes		SUDC
SUDCRRC-094	M	White	21	39	Y	0							N	Sleep	Toddler Bed	X	X	X	X	X			X	X		No		SUDC
SUDCRRC-095	F	White	29	40.6	Y	0							N	Sleep	Crib	X		X	X				X			Yes		SUDC
SUDCRRC-096	M	White	17	38.5	Y	0					X		N	Sleep	Crib									X		Yes	GNAO1, missense	SUDC
SUDCRRC-097	M	East Asian	21	39.5	Y	0					X		N	Sleep	Pack n' Play	X	X									No		SUDC
SUDCRRC-098	M	White	37	39.4	N	0							N	Sleep	Twin Bed	X	X	X								No		Enterovirus and Human Rhinovirus B6
SUDCRRC-099	F	White	26	39.4	Y	3	X	X					N	Sleep	Crib	X		X	X							No	SCN1A, likely pathogenic missense	SUDC
SUDCRRC-100	F	White	102	39.6	Y	0							N	Unknown	Twin Bed	X										Yes	RYR2, Pathogenic missense	SUDC
SUDCRRC-101	F	White	16	40.3	Y	3	X	X					N	Sleep	Crib			X								Yes		SUDC
SUDCRRC-102	F	White	32	39.4	Y	2	X	X					N	Sleep	Crib	X	X	X	X							Yes		Sz Disorder
SUDCRRC-104	F	White	15	36.2	Y	0					X		N	Sleep	Pack n' Play	X	X		X				X	X		No		SUDC
SUDCRRC-105	M	Hispanic	76	40	Y	0							N	Unknown	Couch	N/A	N/A							X		Yes		Eosinophilic myocarditis
SUDCRRC-107	M	White	77	40.2	N	1	X						N	Sleep	Twin Bed			X			X	X		X		Yes		Myocarditis
SUDCRRC-108	F	White	20	41	Y	0							N	Sleep	Crib	X	X	X								Yes		SUDC
SUDCRRC-114	F	White	194	37.5	Y	0							N	Sleep	Full Bed							X	X	X		Yes	CACNA1C, missense	SUDC
SUDCRRC-115	M	White	20	39	Y	0							N	Sleep	Crib			X								No		SUDC
SUDCRRC-116	M	White	17	38.4	Y	0							N	Sleep	Crib											No		SUDC
SUDCRRC-117	F	White	22	38.1	Y	0							N	Sleep	Crib	X	X	X								Yes		SUDC
SUDCRRC-118	F	White	228	35	Y	0							N	Sleep	Twin Bed											No		SUDC
SUDCRRC-119	M	Hispanic	161	39	Y	0							Y	Exercise	N/A	N/A	N/A						X	X		No		SUDC
SUDCRRC-120	M	White	25	40	Y	0							N	Sleep	Crib			X								Yes		Cardiac dysrhythmia
SUDCRRC-121	M	AA/	20	40.1	Y	1	X				X	X	N	Sleep	Crib			X					X	X		No		SUDC
SUDCRRC-00		White
SUDCRRC-122	M	Hispanic	11	38.5	Y	0							N	Sleep	Crib	X	X		X				X	X		No		SUDC
SUDCRRC-123	M	White	31	39	N	0					X		N	Sleep	Crib					X	X		X	X		Yes		SUDC
SUDCRRC-124	M	White	18	38.4	Y	1	X						N	Sleep	Crib								X	X		Yes		SUDC
SUDCRRC-125	M	Hispanic/White	38	40.3	Y	>6	X		X		X		N	Sleep	Pack n' Play	X	X									Yes		Epilepsy
SUDCRRC-126	F	White	35	40.4	N	1	X						N	Sleep	Crib	X	X						X	X		Yes		SUDC
SUDCRRC-128	F	White	34	39.6	Y	4	X	X			X		Y	Rest/ Unkown	Floor	UNK	UNK									Yes		SUDC
SUDCRRC-129	M	Hispanic/White	45	39.3	Y	3	X				X		N	Sleep	Queen Bed									X		No		SUDC
SUDCRRC-131	F	White	26	40.4	Y	2	X						N	Sleep	Queen Bed											Yes		SUDC
SUDCRRC-132	F	White	17	40	Y	0							N	Sleep	Crib	X	X									Yes		SUDC
SUDCRRC-133	M	White	24	39	Y	0							N	Sleep	Crib	X	X	X			X		X	X		Yes		SUDC
SUDCRRC-134	F	White	14	38.2	Y	0							N	Sleep	Pack n' Play								X			No		SUDC
SUDCRRC-135	M	White	31	37.2	Y	6	X	X					N	Sleep	Crib	X										No		SUDC
SUDCRRC-137	M	Hispanic/White	43	39.3	Y	1	X						N	Sleep	Full Bed	X	X									No		SUDC
SUDCRRC-138	F	White	30	39.3	Y	2	X						N	Sleep	Pack n' Play			X								Yes		SUDC
SUDCRRC-139	F	White	142	37.2	Y	0					X		N	Sleep	Floor			X				X	X	X		Yes		SUDC
SUDCRRC-140	M	Hispanic	13	39	Y	0							N	Sleep	Crib	X										Yes		SUDC
SUDCRRC-141	F	White	136	36	Y	1				X	X		N	Sleep	Twin Bed					X			X	X		Yes		SUDC
SUDCRRC-143	M	White	19	39.3	Y	0					X		N	Sleep	Crib	X										No		SUDC
SUDCRRC-145	F	White	19	38.6	Y	0							N	Sleep	Crib			X								Yes		SUDC
SUDCRRC-146	F	East Asian/	25	39	Y	0							N	Sleep	Crib	X	X						X	X		No		Cardiac dysrhythmia
		White
SUDCRRC-150	F	White	14	39	Y	0							N	Sleep	Crib											No		SUDC
