# Supplementary material for: De novo mutations in childhood cases of sudden unexplained death that disrupt intracellular Ca2+ regulation
Source: Proc Natl Acad Sci U S A. 2021 Dec 20;118(52):e2115140118. doi: 10.1073/pnas.2115140118 (PMC8719874; doi:10.1073/pnas.2115140118)
Supplement: Supplementary File [file pnas.2115140118.sd03.xlsx]

## Sheet: Dataset S3
Dataset S3: All de novo mutations called across Sudden Unexplained Death in Childhood Cohort
CADD scores are provided as predictions of the deleterious of the variants. In the CADD system (28), the CADD score is a scaled transformation of the deleterious ranking of the mutation among all possible 8.6 billion substitutions in the human genome. The scaled score is calculated as -10*log10(ranking), thus top 10% in the ranking is assigned with a CADD score of 10, top 1% in the ranking with a…
GRCh37_Chrom_Pos_Ref_Alt	Proband_ID	Gene_Name	Effect	CADD Score	HGVS_c	HGVS_p	ClinVar_ClinSig	ClinVar_rsID
1-235945266-C-A	SUDCRRC-025	LYST	missense	16.87	c.4984G>T	p.Ala1662Ser	-	-
1-223989989-C-A	SUDCRRC-066	TP53BP2	missense	27	c.1054G>T	p.Ala352Ser	-	-
1-151810756-C-G	SUDCRRC-057	C2CD4D	missense	29.5	c.710G>C	p.Arg237Pro	-	-
1-41013034-A-G	SUDCRRC-082	ZNF684	missense	10.07	c.1039A>G	p.Ile347Val	-	-
1-22902868-C-T	SUDCRRC-096	EPHA8	synonymous	3.975	c.318C>T	p.Arg106Arg	-	-
1-159799724-G-C	SUDCRRC-010	SLAMF8	missense	19.21	c.109G>C	p.Ala37Pro	-	-
1-1354547-A-G	SUDCRRC-081	ANKRD65	missense	5.66	c.1133T>C	p.Leu378Pro	-	-
1-214537947-G-A	SUDCRRC-093	PTPN14	missense	24.1	c.3343C>T	p.Pro1115Ser	-	-
1-237608788-C-T	SUDCRRC-046	RYR2	missense	27	c.1258C>T	p.Arg420Trp	Pathogenic	190140598
1-237798237-C-T	SUDCRRC-100	RYR2	missense	28.9	c.6737C>T	p.Ser2246Leu	Pathogenic	121918597
2-216245656-G-A	SUDCRRC-058	FN1	missense	25.5	c.5039C>T	p.Pro1680Leu	-	-
2-166535812-A-G	SUDCRRC-085	CSRNP3	missense	25.1	c.1307A>G	p.Tyr436Cys	-	-
2-190927250-C-T	SUDCRRC-012	MSTN	missense	22.9	c.73G>A	p.Glu25Lys	-	-
2-85806143-T-C	SUDCRRC-015	VAMP8	synonymous	7.862	c.15T>C	p.Ser5Ser	-	-
2-103322354-T-C	SUDCRRC-107	SLC9A2	missense	24.9	c.2027T>C	p.Leu676Pro	-	-
2-99012690-A-C	SUDCRRC-011	CNGA3	missense	20.8	c.1057A>C	p.Ile353Leu	-	-
2-232262864-C-T	SUDCRRC-102	B3GNT7	missense	25.5	c.434C>T	p.Thr145Met	-	-
2-220354463-C-A	SUDCRRC-034	SPEG	missense	24	c.8723C>A	p.Ser2908Tyr	-	-
2-209185047-AAC-A	SUDCRRC-083	PIKFYVE	frameshift	33	c.2155_2156delAC	p.Thr719fs	-	-
3-27297785-A-G	SUDCRRC-036	NEK10	splice_donor	33	c.2090+2T>C	-	-	-
3-48684258-G-T	SUDCRRC-037	CELSR3	synonymous	1.338	c.7233C>A	p.Leu2411Leu	-	-
3-105586286-C-T	SUDCRRC-138	CBLB	missense	27	c.136G>A	p.Val46Met	-	-
3-38104088-G-A	SUDCRRC-133	DLEC1	missense	0.685	c.890G>A	p.Arg297Lys	-	-
3-183368480-T-C	SUDCRRC-124	KLHL24	synonymous	12.12	c.336T>C	p.Ile112Ile	-	-
3-47454268-ATTGCCAAGCTCAGCATTCGGCCTCCTGGGGGGTTGGAGTCCCCGGTTGCCAGC-A	SUDCRRC-023	PTPN23	frameshift	33	c.4511_4563delAGCTCAGCATTCGGCCTCCTGGGGGGTTGGAGTCCCCGGTTGCCAGCTTGCCA	p.Lys1504fs	-	-
3-47469111-G-A	SUDCRRC-132	SCAP	synonymous	12.9	c.457C>T	p.Leu153Leu	-	-
4-6873309-A-G	SUDCRRC-108	KIAA0232	synonymous	7.481	c.3810A>G	p.Val1270Val	-	-
4-2696805-G-A	SUDCRRC-029	FAM193A	synonymous	12.81	c.2352G>A	p.Lys784Lys	-	-
4-155243539-T-C	SUDCRRC-027	DCHS2	missense	0.186	c.2755A>G	p.Ile919Val	-	-
4-170641059-C-T	SUDCRRC-062	CLCN3	missense+splice_region	24.5	c.2444C>T	p.Ala815Val	-	-
4-174235205-T-C	SUDCRRC-031	GALNT7	missense	25.5	c.1486T>C	p.Ser496Pro	-	-
5-149914446-G-A	SUDCRRC-036	NDST1	missense	16.76	c.1114G>A	p.Ala372Thr	-	-
5-34908876-C-G	SUDCRRC-076	RAD1	missense	13.35	c.843G>C	p.Glu281Asp	-	-
5-96103619-A-G	SUDCRRC-018	CAST	synonymous	1.774	c.1869A>G	p.Ala623Ala	-	-
5-135692951-G-A	SUDCRRC-042	TRPC7	missense	15.94	c.125C>T	p.Pro42Leu	-	-
5-35957441-C-T	SUDCRRC-037	UGT3A1	synonymous	0.392	c.924G>A	p.Gln308Gln	-	-
6-89888749-T-C	SUDCRRC-063	GABRR1	missense	0.557	c.919A>G	p.Thr307Ala	-	-
6-18171678-C-T	SUDCRRC-042	KDM1B	stop_gained	39	c.502C>T	p.Arg168*	-	-
6-37614048-T-G	SUDCRRC-033	MDGA1	missense	25.8	c.2150A>C	p.Tyr717Ser	-	-
6-143081132-C-T	SUDCRRC-141	HIVEP2	missense	25.3	c.6293G>A	p.Arg2098Lys	-	-
6-33260285-G-A	SUDCRRC-100	RGL2	missense	23.6	c.2044C>T	p.Arg682Cys	-	-
6-44988293-C-T	SUDCRRC-045	SUPT3H	missense	31	c.263G>A	p.Arg88His	-	-
7-104749597-C-T	SUDCRRC-073	KMT2E	missense	15.35	c.3677C>T	p.Ala1226Val	-	-
7-133833009-A-G	SUDCRRC-072	LRGUK	missense	25.2	c.607A>G	p.Asn203Asp	-	-
7-37901707-G-C	SUDCRRC-052	NME8	missense	8.414	c.348G>C	p.Glu116Asp	-	-
7-6194633-C-G	SUDCRRC-091	USP42	missense	23.5	c.3448C>G	p.Arg1150Gly	-	-
8-133829633-TCTTGA-T	SUDCRRC-086	PHF20L1	frameshift	32	c.1426_1430delGACTT	p.Asp476fs	-	-
8-10468858-G-A	SUDCRRC-125	RP1L1	missense	0.481	c.2750C>T	p.Ala917Val	-	-
8-21998175-G-A	SUDCRRC-141	REEP4	missense	33	c.68C>T	p.Ser23Phe	-	-
8-120101964-G-A	SUDCRRC-053	COLEC10	missense	24.1	c.194G>A	p.Gly65Asp	-	-
8-11167107-G-C	SUDCRRC-016	MTMR9	missense	25.1	c.881G>C	p.Arg294Pro	-	-
8-133900629-G-T	SUDCRRC-076	TG	missense	8.798	c.2577G>T	p.Glu859Asp	-	-
8-145806349-G-T	SUDCRRC-053	ARHGAP39	missense	22.5	c.393C>A	p.Ser131Arg	-	-
9-104312956-G-A	SUDCRRC-077	RNF20	synonymous	11.66	c.1161G>A	p.Gln387Gln	-	-
10-43696135-G-A	SUDCRRC-038	RASGEF1A	stop_gained	40	c.685C>T	p.Gln229*	-	-
10-28149661-G-C	SUDCRRC-063	ARMC4	missense	23.9	c.2914C>G	p.Leu972Val	-	-
10-26849073-C-A	SUDCRRC-125	APBB1IP	missense	26.4	c.1195C>A	p.Leu399Ile	-	-
10-97131116-C-T	SUDCRRC-117	SORBS1	synonymous	10.71	c.1938G>A	p.Thr646Thr	-	-
10-88704156-T-A	SUDCRRC-068	MMRN2	missense	8.845	c.518A>T	p.Gln173Leu	-	-
10-112581365-C-T	SUDCRRC-043	RBM20	synonymous	10.22	c.2988C>T	p.Asp996Asp	Likely_benign	-
10-18789872-C-T	SUDCRRC-017	CACNB2	synonymous	10.79	c.504C>T	p.Tyr168Tyr	-	-
10-37414926-G-A	SUDCRRC-095	ANKRD30A	missense	5.709	c.43G>A	p.Ala15Thr	-	-
10-48428807-T-A	SUDCRRC-145	GDF10	missense	25.1	c.1079A>T	p.Lys360Met	-	-
11-10615148-T-G	SUDCRRC-076	MRVI1	splice_acceptor	33	c.2068-2A>C	-	-	-
11-61647615-G-A	SUDCRRC-123	FADS3	synonymous	12.15	c.222C>T	p.Phe74Phe	-	-
11-94308214-A-T	SUDCRRC-011	PIWIL4	missense	19	c.216A>T	p.Arg72Ser	-	-
11-1254243-C-T	SUDCRRC-067	MUC5B	missense+splice_region	23	c.2066C>T	p.Thr689Ile	-	-
11-6008016-G-A	SUDCRRC-107	OR52L1	synonymous	0.131	c.145C>T	p.Leu49Leu	-	-
11-123813666-T-C	SUDCRRC-059	OR6T1	missense	23.1	c.880A>G	p.Asn294Asp	-	-
11-421037-G-T	SUDCRRC-024	ANO9	missense	22.3	c.1398C>A	p.His466Gln	-	-
11-66610651-G-T	SUDCRRC-035	C11orf80	missense	24.7	c.1980G>T	p.Trp660Cys	-	-
12-132335627-G-C	SUDCRRC-052	MMP17	missense	0.002	c.1620G>C	p.Glu540Asp	-	-
12-109878575-C-T	SUDCRRC-010	MYO1H	synonymous	10.56	c.2433C>T	p.Cys811Cys	-	-
12-2613674-G-C	SUDCRRC-114	CACNA1C	missense	21.8	c.1186G>C	p.Val396Leu	-	-
12-2613692-G-A	SUDCRRC-045	CACNA1C	missense	22.4	c.1204G>A	p.Gly402Ser	Pathogenic	587782933
12-30814169-T-A	SUDCRRC-131	IPO8	missense	24.4	c.1787A>T	p.Asp596Val	-	-
12-66704283-A-G	SUDCRRC-139	HELB	synonymous	0.097	c.1575A>G	p.Gln525Gln	-	-
12-39763546-A-G	SUDCRRC-071	KIF21A	synonymous	7.814	c.435T>C	p.Asn145Asn	-	-
12-81503464-A-G	SUDCRRC-082	ACSS3	missense	28.2	c.437A>G	p.Tyr146Cys	-	-
12-85449577-C-T	SUDCRRC-120	LRRIQ1	stop_gained	26.4	c.1006C>T	p.Arg336*	-	-
13-84455061-A-G	SUDCRRC-105	SLITRK1	synonymous	10.83	c.582T>C	p.Tyr194Tyr	-	-
13-37269459-G-A	SUDCRRC-076	SERTM1	missense	24.3	c.244G>A	p.Asp82Asn	-	-
14-21831247-T-C	SUDCRRC-141	SUPT16H	missense	25.5	c.1457A>G	p.Asn486Ser	-	-
14-90870730-A-G	SUDCRRC-001	CALM1	missense	22.9	c.293A>G	p.Asn98Ser	Pathogenic/Likely_pathogenic	267607277
15-44673098-T-G	SUDCRRC-124	CASC4	missense	12.97	c.996T>G	p.Ser332Arg	-	-
15-49052367-A-T	SUDCRRC-020	CEP152	missense	24.3	c.2659T>A	p.Trp887Arg	-	-
15-75015139-G-T	SUDCRRC-117	CYP1A1	synonymous	0.116	c.300C>A	p.Gly100Gly	-	-
16-88501402-G-A	SUDCRRC-017	ZNF469	synonymous	0.404	c.7440G>A	p.Ala2480Ala	-	-
16-89775354-C-T	SUDCRRC-053	VPS9D1	synonymous	3.104	c.1608G>A	p.Leu536Leu	-	-
16-19641106-C-T	SUDCRRC-089	C16orf62	synonymous	4.225	c.1785C>T	p.Ala595Ala	-	-
16-89985896-TCTG-T	SUDCRRC-128	MC1R	conservative_inframe_deletion	20.7	c.235_237delTGC	p.Cys79del	-	-
16-56370693-G-A	SUDCRRC-096	GNAO1	missense	29.4	c.644G>A	p.Cys215Tyr	-	-
16-67916884-A-T	SUDCRRC-029	EDC4	missense	24.5	c.3653A>T	p.Gln1218Leu	-	-
16-50784048-C-T	SUDCRRC-035	CYLD	missense	29.1	c.439C>T	p.Arg147Cys	-	-
17-17719519-A-ACCCCCGCCACCCCACACCCCTGCCTCCCCC	SUDCRRC-047	SREBF1	splice_donor	23.4	c.2214+1_2214+2insGGGGGAGGCAGGGGTGTGGGGTGGCGGGGG	-	-	-
17-21086956-G-C	SUDCRRC-047	DHRS7B	missense	10.19	c.359G>C	p.Gly120Ala	-	-
17-16012176-G-A	SUDCRRC-048	NCOR1	synonymous	8.255	c.2106C>T	p.Val702Val	-	-
17-53471734-G-A	SUDCRRC-056	MMD	synonymous	7.892	c.678C>T	p.Tyr226Tyr	-	-
18-2707818-T-G	SUDCRRC-096	SMCHD1	missense	24.6	c.2160T>G	p.Ile720Met	-	-
19-17945406-C-T	SUDCRRC-145	JAK3	missense	29.2	c.2324G>A	p.Arg775His	-	-
19-49619585-G-T	SUDCRRC-048	LIN7B	missense	25.2	c.294G>T	p.Lys98Asn	-	-
19-17278859-TGGAC-T	SUDCRRC-101	MYO9B	frameshift	33	c.1780_1783delGACG	p.Asp594fs	-	-
19-40883792-GGTGA-G	SUDCRRC-060	PLD3	splice_donor	33	c.1285+1_1285+4delGTGA	-	-	-
19-40889725-G-A	SUDCRRC-056	HIPK4	missense	24.7	c.787C>T	p.Leu263Phe	-	-
19-17691519-G-A	SUDCRRC-131	COLGALT1	missense	32	c.1406G>A	p.Arg469Gln	-	-
19-49002150-C-CG	SUDCRRC-126	LMTK3	frameshift	21.9	c.2262dupC	p.Ala755fs	-	-
19-10112335-G-T	SUDCRRC-120	COL5A3	missense	2.795	c.975C>A	p.Asp325Glu	-	-
19-15302415-G-A	SUDCRRC-131	NOTCH3	missense	26.4	c.856C>T	p.His286Tyr	-	-
19-15565602-G-A	SUDCRRC-140	RASAL3	synonymous	10.54	c.1824C>T	p.Leu608Leu	-	-
19-55663261-G-A	SUDCRRC-037	TNNI3	missense	28.4	c.574C>T	p.Arg192Cys	Likely_pathogenic	727503499
19-51322501-T-G	SUDCRRC-068	KLK1	missense	16.44	c.738A>C	p.Arg246Ser	-	-
19-7571985-C-T	SUDCRRC-126	C19orf45	synonymous	2.814	c.1251C>T	p.His417His	-	-
19-42218980-A-T	SUDCRRC-107	CEACAM5	missense	14.92	c.515A>T	p.Gln172Leu	-	-
19-11591418-G-T	SUDCRRC-131	ELAVL3	synonymous	16.26	c.6C>A	p.Val2Val	-	-
21-46900740-C-T	SUDCRRC-048	COL18A1	missense	23.5	c.2119C>T	p.Arg707Cys	-	-
22-19709185-T-C	SUDCRRC-013	SEPT5	missense	24.4	c.767T>C	p.Ile256Thr	-	-
22-19165644-A-C	SUDCRRC-093	SLC25A1	splice_donor	35	c.202+2T>G	-	-	-
22-41620734-C-T	SUDCRRC-044	L3MBTL2	stop_gained	37	c.1180C>T	p.Arg394*	-	-
22-25623821-TG-T	SUDCRRC-091	CRYBB2	frameshift	33	c.178delG	p.Val60fs	-	-
22-43089320-C-T	SUDCRRC-067	A4GALT	missense	24	c.638G>A	p.Arg213His	-	-
X-68749499-C-G	SUDCRRC-048	FAM155B	missense	18.91	c.1119C>G	p.Phe373Leu	-	-
X-100547840-G-A	SUDCRRC-101	TAF7L	missense	7.628	c.194C>T	p.Thr65Met	-	-
X-18195842-A-G	SUDCRRC-117	BEND2	synonymous	1.341	c.1204T>C	p.Leu402Leu	-	-
X-46857573-A-G	SUDCRRC-095	JADE3	missense	9.825	c.178A>G	p.Ile60Val	-	-
X-2777978-G-C	SUDCRRC-039	GYG2	missense	10.81	c.802G>C	p.Gly268Arg	-	-
