# Supplementary material for: De novo mutations in childhood cases of sudden unexplained death that disrupt intracellular Ca2+ regulation
Source: Proc Natl Acad Sci U S A. 2021 Dec 20;118(52):e2115140118. doi: 10.1073/pnas.2115140118 (PMC8719874; doi:10.1073/pnas.2115140118)
Supplement: Supplementary File [file pnas.2115140118.sd04.xlsx]

## Sheet: Dataset S4
Dataset S4: All transmitted parental mosaic variants called across Sudden Unexplained Death in Childhood Cohort
GRCh37_Chrom_Pos_Ref_Alt	Proband_ID	Gene_Name	Effect	CADD score	HGVS_c	HGVS_p	ClinVar_ClinSig	ClinVar_rsID
1-12907380-C-G	SUDCRRC-074	HNRNPCL1	missense	17.15	c.763G>C	p.Asp255His	-	-
1-107866993-A-T	SUDCRRC-010	NTNG1	missense	23.3	c.336A>T	p.Arg112Ser	-	-
2-166929950-A-G	SUDCRRC-010	SCN1A	missense	27.5	c.182T>C	p.Leu61Pro	-	-
3-195452880-C-T	SUDCRRC-010	MUC20	missense	14.79	c.1406C>T	p.Pro469Leu	-	-
14-55604936-T-A	SUDCRRC-102	LGALS3	synonymous	2.028	c.192T>A	p.Pro64Pro	-	-
