# Supplementary material for: De novo mutations in childhood cases of sudden unexplained death that disrupt intracellular Ca2+ regulation
Source: Proc Natl Acad Sci U S A. 2021 Dec 20;118(52):e2115140118. doi: 10.1073/pnas.2115140118 (PMC8719874; doi:10.1073/pnas.2115140118)
Supplement: Supplementary File [file pnas.2115140118.sd05.xlsx]

## Sheet: Dataset S5
Dataset S5: Membership of genes within the cardiac geneset (n=95) and the epilepsy geneset (n=43)
"1" indicates presence of the corresponding gene in the geneset, and "0" indicates absence.
Gene_Name	Cardiac_Geneset	Epilepsy_Geneset
ABCC9	1	0
ACTC1	1	0
ACTN2	1	0
AKAP9	1	0
ALG13	0	1
ANK2	1	0
ANKRD1	1	0
BAG3	1	0
CACNA1C	1	0
CACNA2D1	1	0
CACNB2	1	0
CALM1	1	0
CALM2	1	0
CALR3	1	0
CASQ2	1	0
CAV3	1	0
CDKL5	0	1
CHD2	0	1
CHRNA2	0	1
CHRNA4	0	1
CHRNB2	0	1
CRYAB	1	0
CSRP3	1	0
CTF1	1	0
DEPDC5	0	1
DES	1	0
DMD	1	0
DNM1	0	1
DSC2	1	0
DSG2	1	0
DSP	1	0
EEF1A2	0	1
EMD	1	0
EYA4	1	0
FHL2	1	0
FKTN	1	0
FXN	1	0
GABRA1	0	1
GABRB3	0	1
GABRG2	0	1
GATA4	1	0
GATAD1	1	0
GLA	1	0
GNAO1	0	1
GPD1L	1	0
GRIN1	0	1
GRIN2A	0	1
GRIN2B	0	1
HCN1	0	1
HCN4	1	0
HNRNPU	0	1
ILK	1	0
JAG1	1	0
JPH2	1	0
JUP	1	0
KCNA2	0	1
KCNB1	0	1
KCNC1	0	1
KCND3	1	0
KCNE1	1	0
KCNE2	1	0
KCNE3	1	0
KCNH2	1	0
KCNJ2	1	0
KCNJ5	1	0
KCNJ8	1	0
KCNMA1	0	1
KCNQ1	1	0
KCNQ2	0	1
KCNQ3	0	1
KCNT1	0	1
LAMA4	1	0
LAMP2	1	0
LDB3	1	0
LGI1	0	1
LMNA	1	0
MEF2C	0	1
MYBPC3	1	0
MYH6	1	0
MYH7	1	0
MYL2	1	0
MYL3	1	0
MYLK2	1	0
MYOM1	1	0
MYOZ2	1	0
MYPN	1	0
NEBL	1	0
NEXN	1	0
NKX2-5	1	0
PCDH19	0	1
PDLIM3	1	0
PKP2	1	0
PLN	1	0
PRICKLE2	0	1
PRKAG2	1	0
PRRT2	0	1
PSEN1	1	0
PSEN2	1	0
PTPN11	1	0
RAF1	1	0
RANGRF	1	0
RBM20	1	0
RYR2	1	0
SCN1A	0	1
SCN1B	1	1
SCN2A	0	1
SCN3B	1	0
SCN4B	1	0
SCN5A	1	0
SCN8A	0	1
SCN9A	0	1
SGCD	1	0
SIK1	0	1
SLC2A1	0	1
SLC35A2	0	1
SLC6A1	0	1
SNTA1	1	0
SPTAN1	0	1
STX1B	0	1
STXBP1	0	1
SYNGAP1	0	1
TAZ	1	0
TBX1	1	0
TBX5	1	0
TCAP	1	0
TGFB3	1	0
TMEM43	1	0
TMPO	1	0
TNNC1	1	0
TNNI3	1	0
TNNT2	1	0
TPM1	1	0
TRDN	1	0
TTN	1	0
TTR	1	0
TXNRD2	1	0
VCL	1	0
