# Supplementary material for: De novo mutations in childhood cases of sudden unexplained death that disrupt intracellular Ca2+ regulation
Source: Proc Natl Acad Sci U S A. 2021 Dec 20;118(52):e2115140118. doi: 10.1073/pnas.2115140118 (PMC8719874; doi:10.1073/pnas.2115140118)
Supplement: Supplementary File [file pnas.2115140118.sd06.xlsx]

## Sheet: Dataset S6
Dataset S6: Tests of significance of overlap of gene sets
Genes with an SUDC-associated mutation that has a CADD score > 15 (Table S3) were used to test for enrichment with various genesets as indicated in column A (binomial test). The sources of genesets are listed in columns G through L.
Gene set	# of genes	Observed	Expected	Fold enrichment	P-value	Ref
ASD (Geisinger)	717 genes with one or more pathogenic LOF variants, one or more missense variants or autosomal recessive inheritance	10 (CACNA1C, GNAO1, HIVEP2, KMT2E, LMTK3, MUC5B, PTPN23, RYR2, SCN1A, SLC25A1)	2.99	3.34	0.00082	Link
ASD (SFARI)	418 genes in categories 1, 2 and syndromic	8 (CACNA1C, ELAVL3, HIVEP2, KMT2E, MYO9B, NTNG1, SCN1A, SUPT16H)	2.21	3.62	0.00167	Link
DD	1805 confirmed or probable DD genes with dominant (or X-linked), recessive or de novo variants	16 (ARMC4, CACNA1C, CEP152, COL18A1, COLEC10, CRYBB2, FN1, GNAO1, HIVEP2, JAK3, KMT2E, LYST, PTPN14, SCN1A, SLC25A1, SPEG)	7.55	2.12	0.00302	G2P	recessive	de novo
Non-cardiac congenital anomalies	Combined list of 101 genes with variants found in four different types of congenital anomalies	2 (CEP152, PTPN14)	0.44	4.56	0.072	CAKUT1	CAKUT2	EA	MCPH	NTD1	NTD7
Cardiac congenital anomalies	96 genes total representing genes related to well-characterized single-gene congenital heart disease (AHA review) and genes with excess damaging DNMs and LoF het mutations in probands (WES)	0	0.4	0	1	AHA review	WES
Asthma	49 genes total (46 genes nearby to 18 asthma GWAS loci and 3 from whole-exome sequencing in one family)	1 (CBLB)	0.2	4.88	0.186	GWAS	WES
Asthma (GSEA)	30	0	0.13	0	1	Link
ACMG rare diseases	34 unique genes after removing genes involved in diseases with cardiac phenotypes	0	0.14	0	1	Link
Invitae hereditary pediatric cancers	59 genes implicated in solid tumors, brain tumors and hematologic malignancies	0	0.25	0	1	Link
De novo mutations in pediatric cancers	77 significantly-mutated genes, identified by MuSiC (Table S9)	0	0.32	0	1	Link
Immune (GSEA)	332	0	1.39	0	1	Link
