# Supplementary material for: De novo mutations in childhood cases of sudden unexplained death that disrupt intracellular Ca2+ regulation
Source: Proc Natl Acad Sci U S A. 2021 Dec 20;118(52):e2115140118. doi: 10.1073/pnas.2115140118 (PMC8719874; doi:10.1073/pnas.2115140118)
Supplement: Supplementary File [file pnas.2115140118.sd07.xlsx]

## Sheet: Dataset S7
Dataset S7: Overlap between disease gene sets and SUDC mutation gene set.
P-values indicate the result of a binomial test for enrichment of SUDC genes in each disease gene set.
Genes highlighted in red are LoF-intolerant genes carrying LoF de novo variants according to denovo-db.
Column G indicates which genes are in protein-protein interaction clusters in Figure 3.
Gene	SUDC mutation type	Cardiac gene set	Seizure gene set	ASD gene set	DD gene set	Protein-protein interaction Cluster #
		N=95	N=43	N=418	N=1805
		P=3.82E-9	P=4.74E-6	P=2.31E-3	P=1.99E-3
ARMC4	De novo				X	1
CACNA1C	De novo	X		X	X	1
CALM1	De novo	X				1
CEP152	De novo				X
COLEC10	De novo				X
COL18A1	De novo				X	2
CRYBB2	De novo				X
FN1	De novo				X	2
GNAO1	De novo		X		X	1
HIVEP2	De novo			X	X
JAK3	De novo				X	2
KMT2E	De novo			X	X
LYST	De novo				X	4
MYO9B	De novo			X		1
PTPN14	De novo				X	2
RYR2	De novo	X				1
SLC25A1	De novo				X
SPEG	De novo				X	1
SUPT16H	De novo			X
TNNI3	De novo	X				1
SCN1A	Transmitted mosaic		X	X	X	1
CRYAB	Transmitted LOF	X
DEPDC5	Transmitted LOF		X		X
FXN	Transmitted LOF	X
KCNQ3	Transmitted LOF		X	X	X
NEBL	Transmitted LOF	X
SCN8A	Transmitted LOF		X	X	X
TNNT2	Transmitted LOF	X
TTN	Transmitted LOF	X
