# Supplementary material for: De novo mutations in childhood cases of sudden unexplained death that disrupt intracellular Ca2+ regulation
Source: Proc Natl Acad Sci U S A. 2021 Dec 20;118(52):e2115140118. doi: 10.1073/pnas.2115140118 (PMC8719874; doi:10.1073/pnas.2115140118)
Supplement: Supplementary File [file pnas.2115140118.sd08.xlsx]

## Sheet: Dataset S8
Dataset S8: Transmitted loss of function or ClinVar Pathogenic/Likely Pathogenic parental heterozygous variants in cardiac/epilepsy genes, called across SUDC Cohort
GRCh37_Chrom_Pos_Ref_Alt	Proband_ID	Gene_Name	Effect	HGVS_c	HGVS_p	ClinVar_ClinSig	ClinVar_rsID
2-179440099-CCTTT-C	SUDCRRC-102	TTN	frameshift	c.44137_44140delAAAG	p.Lys14713fs	-	-
2-179598224-G-A	SUDCRRC-016	TTN	stop_gained	c.12064C>T	p.Arg4022*	Pathogenic	372277017
2-179631201-G-A	SUDCRRC-060	TTN	stop_gained	c.9472C>T	p.Arg3158*	Uncertain_significance	757836789
10-21098828-CT-C	SUDCRRC-049	NEBL	splice_acceptor	c.2519-2delA	-	-	-
12-52200919-C-A	SUDCRRC-123	SCN8A	stop_gained	c.5649C>A	p.Tyr1883*	-	-
22-32239769-T-TAC	SUDCRRC-073	DEPDC5	frameshift	c.2746_2747insCA	p.Ile916fs	-	-
1-201328760-T-C	SUDCRRC-129	TNNT2	missense	c.803A>G	p.Asn268Ser	Likely_pathogenic	863225119
2-166909385-A-G	SUDCRRC-099	SCN1A	missense	c.671T>C	p.Leu224Ser	Likely_pathogenic	796053091
8-133141777-C-T	SUDCRRC-118	KCNQ3	missense	c.2351G>A	p.Arg784Gln	Likely_pathogenic	754896169
9-71679858-G-T	SUDCRRC-017	FXN	missense	c.389G>T	p.Gly130Val	Pathogenic	104894107
11-111779546-C-T	SUDCRRC-063	CRYAB	missense	c.470G>A	p.Arg157His	Pathogenic	141638421
