# Supplementary material for: De novo mutations in childhood cases of sudden unexplained death that disrupt intracellular Ca2+ regulation
Source: Proc Natl Acad Sci U S A. 2021 Dec 20;118(52):e2115140118. doi: 10.1073/pnas.2115140118 (PMC8719874; doi:10.1073/pnas.2115140118)
Supplement: Supplementary File [file pnas.2115140118.sd09.xlsx]

## Sheet: Dataset S9
Dataset S9: Variants called across Sudden Unexplained Death in Childhood Cohort that make up pathogenic new genotypes
GRCh37_Chrom_Pos_Ref_Alt	Proband_ID	Gene_Name	Effect	HGVS_c	HGVS_p	ClinVar_ClinSig	ClinVar_rsID
4-106367601-C-A	SUDCRRC-072	PPA2	missense	c.380G>T	p.Arg127Leu	Likely_pathogenic	139076647
4-106377878-G-A	SUDCRRC-072	PPA2	missense	c.182C>T	p.Ser61Phe	Likely_pathogenic	772083375
